# Supplementary material for: Race, Adolescent Socioeconomic Status, and Lifetime Non-Medical Use of Prescription Painkillers: Evidence from the National Longitudinal Study of Adolescent to Adult Health
Source: Int J Environ Res Public Health. 2021 Nov 23;18(23):12289. doi: 10.3390/ijerph182312289 (PMC8657390; doi:10.3390/ijerph182312289)
Supplement: Supplementary file 1 [file ijerph-18-12289-s001.zip]

Archive with 1 entries (1 files):
- ijerph-1466912-supplementary.pdf
